# Supplementary material for: Group 3 innate lymphocytes make a distinct contribution to type 17 immunity in bladder defence
Source: iScience. 2022 Jun 22;25(7):104660. doi: 10.1016/j.isci.2022.104660 (PMC9283510; doi:10.1016/j.isci.2022.104660)
Supplement: Table S1 [related to figure 3–5] – Raw colony forming units for all experiments [file mmc2.xlsx]

## Sheet: WTvsRorcKO_24
WT Vs Rorc-/- 24 hour UTI [1]
	Serial dilutions				Average CFU per organ
	1 in 3	1 in 30	1 in 300	1 in 3000
Bladder KO1	Exceeds	Exceeds	193	11	45400
Bladder KO2	Exceeds	Exceeds	49	4	13300
Bladder KO3	Exceeds	Exceeds	100	7	26000
Bladder KO4	Exceeds	Exceeds	241	18	63021
Bladder KO5	Exceeds	Exceeds	Exceeds	581	1744000
Bladder KO6	Exceeds	Exceeds	Exceeds	405	1216000
Bladder KO7	Exceeds	Exceeds	Exceeds	84	252000
Bladder WT1	Exceeds	Exceeds	113	5	18800
Bladder WT2	Exceeds	Exceeds	Exceeds	52	156000
Bladder WT3	Exceeds	Exceeds	28	2	7200
Bladder WT4	Exceeds	158	9	x	3720
Bladder WT5	Exceeds	Exceeds	107	4	20000
Bladder WT6	Exceeds	87	7	x	2355
WT Vs Rorc-/- 48 hour UTI [1]
	Serial dilutions				Average CFU per organ
	1 in 3	1 in 30	1 in 300	1 in 3000
Bladder KO1	Exceeds	Exceeds	83	9	26000
Bladder KO2	Exceeds	250	25	3	8000
Bladder KO3	Exceeds	Exceeds	174	24	62000
Bladder KO4	Exceeds	Exceeds	Exceeds	361	1083000
Bladder KO5	Exceeds	Exceeds	Exceeds	399	1197000
Bladder KO7	Exceeds	Exceeds	Exceeds	79	237000
Bladder WT1	Exceeds	240	18	3	7200
Bladder WT2	Exceeds	72	10	2	3720
Bladder WT3	Exceeds	Exceeds	70	13	30000
Bladder WT4	Exceeds	87	7	x	2355
Bladder WT5	Exceeds	59	8	x	2085
Bladder WT6	Exceeds	83	6	x	2140

## Sheet: WTvsIL22ra1KO
WT Vs IL22ra1(-/-) - 24 hour UTI [1]
	Serial dilutions				Average CFU per organ
	1 in 3	1 in 30	1 in 300	1 in 3000
Bladder KO1	243	29	55	6	9024.75
Bladder KO2	29	x	x	x	87
Bladder KO3	39	2	x	x	88.5
Bladder KO4	5	x	x	x	15
Bladder KO5	189	x	2	x	584
Bladder KO6	20	x	x	x	60
Bladder KO7	113	9	x	x	330
Bladder WT1	71	3	1	x	201
Bladder WT2	111	13	1	x	341
Bladder WT3	193	22	3	x	713
Bladder WT4	Exceeds	32	x	x	480
Bladder WT5	256	29	10	x	1546
Bladder WT6	Exceeds	34	1	x	660
Bladder WT7	Exceeds	188	44	x	9420
Bladder WT8	Exceeds	62	4	x	1530
WT Vs IL22ra1(-/-) - 48 hour UTI [1]
	Serial dilutions				Average CFU per organ
	1 in 3	1 in 30	1 in 300	1 in 3000
Bladder KO1	42	3	x	x	108
Bladder KO2	Exceeds	62	4	x	1530
Bladder KO3	12	x	x	x	12
Bladder KO4	56	4	x	x	144
Bladder KO5	Exceeds	Exceeds	66	6	19040
Bladder KO6	17	2	x	x	56
Bladder WT1	44	8	x	x	186
Bladder WT2	Exceeds	114	11	x	3360
Bladder WT3	72	14	1	x	312
Bladder WT4	124	16	1	x	384
Bladder WT5	32	x	x	x	32

## Sheet: RagKOvsRagKO-antithy
Rag(-/-) Vs Rag(-/-) + anti-thy1.2 - 24 hour UTI [1]
	Serial dilutions				Average CFU per organ
	1 in 4	1 in 40	1 in 400	1 in 4000
Bladder thy1	Exceeds	Exceeds	Exceeds	220	88000
Bladder thy2	Exceeds	Exceeds	110	33	132000
Bladder thy3	Exceeds	Exceeds	Exceeds	31	124000
Bladder thy4	Exceeds	Exceeds	Exceeds	90	360000
Bladder thy5	Exceeds	Exceeds	Exceeds	368	1472000
Bladder thy6	Exceeds	Exceeds	Exceeds	701	2804000
Bladder thy7	Exceeds	Exceeds	Exceeds	629	2516000
Bladder thy8	Exceeds	Exceeds	Exceeds	267	1068000
Bladder Rag1	103	39	1	1	790.7
Bladder Rag2	Exceeds	Exceeds	86	4	25200
Bladder Rag3	Exceeds	Exceeds	44	20	48800
Bladder Rag4	2	x	x	x	8
Bladder Rag5	23	3	x	x	106
Bladder Rag6	Exceeds	Exceeds	55	4	10750
Bladder Rag7	Exceeds	67	5	1	2393.3
Rag(-/-) Vs Rag(-/-) + anti-thy1.2 - 24 hour UTI [2]
	Serial dilutions				Average CFU per organ
	1 in 4	1 in 40	1 in 400	1 in 4000
Bladder thy1	Exceeds	Exceeds	Exceeds	629	2516000
Bladder thy2	Exceeds	Exceeds	Exceeds	267	1068000
Bladder thy3	Exceeds	Exceeds	87	26	105200
Bladder thy4	Exceeds	Exceeds	112	11	44800
Bladder thy5	Exceeds	Exceeds	64	x	25600
Bladder Rag1	Exceeds	50	8	x	2660
Bladder Rag2	x	12	1	x	460
Bladder Rag3	Exceeds	Exceeds	135	10	52000
Bladder Rag4	62	6	x	x	244
Bladder Rag5	6	x	x	x	24

## Sheet: WTvsIL23rKO
WT Vs IL23r (-/-) - 24 hour UTI [1]
	Serial dilutions				Average CFU per organ
	1 in 3	1 in 30	1 in 300	1 in 3000
Bladder KO1	16	x	2	x	324
Bladder KO2	9	4	x	x	74
Bladder KO3	51	x	x	x	153
Bladder KO4	Exceeds	Exceeds	247	x	74100
Bladder KO5	24	x	x	x	72
Bladder KO6	8	3	x	x	24
Bladder KO7	22	x	x	x	66
Bladder WT1	187	20	4	x	787
Bladder WT2	7	x	x	x	21
Bladder WT3	11	3	x	x	62
Bladder WT4	4	x	x	x	12
Bladder WT5	34	2	x	x	81
Bladder WT6	20	1	x	x	45
WT Vs IL23r (-/-) - 24 hour UTI [2]
	Serial dilutions				Average CFU per organ
	1 in 3	1 in 30	1 in 300	1 in 3000
Bladder KO1	13	x	x	x	39
Bladder KO2	65	6	2	x	325
Bladder KO3	Exceeds	75	13	x	3075
Bladder KO4	27	3	x	x	86
Bladder KO5	Exceeds	Exceeds	Exceeds	704	2112000
Bladder KO6	311	29	4	2	2251
Bladder WT1	94	2	x	x	171
Bladder WT2	15	2	x	x	53
Bladder WT3	21	x	x	x	31.5
Bladder WT4	38	4	1	x	178
Bladder WT5	51	3	x	x	122
Bladder WT6	31	8	x	x	167
